# Supplementary material for: Tobacco Plastid Transformation as Production Platform of Lytic Polysaccharide MonoOxygenase Auxiliary Enzymes
Source: Int J Mol Sci. 2022 Dec 24;24(1):309. doi: 10.3390/ijms24010309 (PMC9820616; doi:10.3390/ijms24010309)
Supplement: Supplementary file 1 [file ijms-24-00309-s001.zip]

Archive with 1 entries (1 files):
- ijms-2089639-supplementary.pdf
